# Supplementary material for: MiR-30 promotes fatty acid beta-oxidation and endothelial cell dysfunction and is a circulating biomarker of coronary microvascular dysfunction in pre-clinical models of diabetes
Source: Cardiovasc Diabetol. 2022 Feb 24;21:31. doi: 10.1186/s12933-022-01458-z (PMC8876371; doi:10.1186/s12933-022-01458-z)
Supplement: Supplementary file 2 — Additional file 2: Table S1. Primer sequences. [file 12933_2022_1458_MOESM2_ESM.xlsx]

## Sheet: Human qPCR primers mRNA
Human Primer Sequences
Primer	Forward Sequence	Reverse Sequence
FASN	GCT CCA CCA AGT CCA ACA T	ATC TCA GGG TTG GGG CTA T
FADS1	GTG GCT AGT GAT CGA CCG TA	GCC CTT GTT GAT GTG GAA G
FADS2	TTC GTC ATT GGC CAC TTA AA	GGG ATC CTT GTG GAA GAT GT
ELOVL5	ACC TTG GAC TCA CAC TGC TG	TGC CCT GAC AGA AGA AGT TG
CPT2	TCC CAA ACT TGA AGA CAC CA	TGC TCA TGC AGT TCT TTT CC
ACSL1	CAA TCC TTG CCC AGA TGA TA	CCG ATT TTA GCT CCA TGA CA
ACSL4	TTG AGA TTC ACA GCA TGC AA	TGA AGG CGT TGG TCT ACT TG
HSD17B12	TTG ACC AGG TTT CCA GTG AA	TGA TGC AAA GTC AAC AGC AA
NOS3 (eNOS)	GGC ATC ACC AGG AAG AAG ACC	TCA CTC GCT TCG CGA TCA C
CDKN2A (p16)	CAC CAG AGG CAG TAA CCA TG	GTT TCC CGA GGT TTC TCA GAG
CDKN1A (p21)	TGT CAC TGT CTT GTA CCC TTG	GGC GTT TGG AGT GGT AGA A
spliced XBP1	GCT GAG TCC GCA GCA GGT	CTG GGT CCA AGT TGT CCA GAA T
TBP	TCG GAG AGT TCT GGG ATT GT	CAC GAA GTG CAA TGG TCT TT
GAPDH	AGG TGA AGG TCG GAG TCA AC	GAG GTC AAT GAA GGG GTC AT

## Sheet: Mouse qPCR primers mRNA
Mouse primer sequnces
Primer	Forward Sequence	Reverse Sequence
Pecam1 (CD31)	ACC GTA TCT CCA AAG CCA GT	GAA GTT GGC TAC AGG TGT GC
Nos3 (eNOS)	CCA AGG TGA TGA GCT CTG TG	GAA GAT ATC TCG GGC AGC AG
Cdkn1a (p21)	GCC CGA GAA CGG TGG AAC TT	GAC AAG GCC ACG TGG TCC TC
Tbp	ACC CAC CAG CAG TTC AGT AC	CTG CTC TAA CTT TAG CAC CTG T
Hprt	CAA GCT TGC TGG TGA AAA GGA	TGA AGT ACT CAT TAT AGT CAA GGG CAT ATC

## Sheet: miRNA qRT-PCR primers
microRNA Primer sequences - miScript
Primer	Sequence
miR-7a-5p	TGGAAGACTAGTGATTTTGTTGT
miR-15b-5p	TAGCAGCACATCATGGTTTACA
miR-25-3p	CATTGCACTTGTCTCGGTCTGA
miR-30d-5p	TGTAAACATCCCCGACTGGAAG
miR-30e-5p	TGTAAACATCCTTGACTGGAAG
miR-92a-3p	TATTGCACTTGTCCCGGCCTGT
miR-103-3p	AGCAGCATTGTACAGGGCTATGA
miR-146a-5p	TGAGAACTGAATTCCATGGGTT
miR-148a-3p	TCAGTGCACTACAGAACTTTGT
miR-150-5p	TCTCCCAACCCTTGTACCAGTG
miR-155-5p	TTAATGCTAATTGTGATAGGGGT
miR-195a-5p	TAGCAGCACAGAAATATTGGC
miR-214-3p	ACAGCAGGCACAGACAGGCAGT

## Sheet: Mouse qPCR miRNA Array
Mouse miRNA qPCR Array
miRNA ID
mmu-let-7a-5p
mmu-miR-1a-3p
mmu-miR-100-5p
mmu-miR-106a-5p
mmu-miR-106b-5p
mmu-miR-10b-5p
mmu-miR-122-5p
mmu-miR-124-3p
mmu-miR-125b-5p
mmu-miR-126a-3p
mmu-miR-133a-3p
mmu-miR-133b-3p
mmu-miR-134-5p
mmu-miR-141-3p
mmu-miR-143-3p
mmu-miR-146a-5p
mmu-miR-150-5p
mmu-miR-155-5p
mmu-miR-17-5p
mmu-miR-17-3p
mmu-miR-18a-5p
mmu-miR-192-5p
mmu-miR-195a-5p
mmu-miR-196a-5p
mmu-miR-19a-3p
mmu-miR-19b-3p
mmu-miR-200a-3p
mmu-miR-200b-3p
mmu-miR-200c-3p
mmu-miR-203-3p
mmu-miR-205-5p
mmu-miR-20a-5p
mmu-miR-21a-5p
mmu-miR-210-3p
mmu-miR-214-3p
mmu-miR-215-5p
mmu-miR-221-3p
mmu-miR-222-3p
mmu-miR-223-3p
mmu-miR-224-5p
mmu-miR-23a-3p
mmu-miR-25-3p
mmu-miR-27a-3p
mmu-miR-296-5p
mmu-miR-29a-3p
mmu-miR-30d-5p
mmu-miR-34a-5p
mmu-miR-375-3p
mmu-miR-423-5p
mmu-miR-499-5p
mmu-miR-31-5p
mmu-miR-574-3p
mmu-miR-199a-5p
mmu-miR-9-5p
mmu-miR-92a-3p
mmu-miR-93-5p
mmu-let-7c-5p
mmu-miR-107-3p
mmu-miR-10a-5p
mmu-miR-128-3p
mmu-miR-130b-3p
mmu-miR-145a-5p
mmu-miR-148a-3p
mmu-miR-15a-5p
mmu-miR-184-3p
mmu-miR-193a-3p
mmu-miR-204-5p
mmu-miR-206-3p
mmu-miR-211-5p
mmu-miR-26b-5p
mmu-miR-30e-5p
mmu-miR-34c-5p
mmu-miR-181a-5p
mmu-miR-181b-5p
mmu-miR-376c-3p
mmu-miR-7a-5p
mmu-miR-96-5p
mmu-miR-103-3p
mmu-miR-15b-5p
mmu-miR-16-5p
mmu-miR-191-5p
mmu-miR-22-3p
mmu-miR-24-3p
mmu-miR-26a-5p
cel-miR-39-3p
cel-miR-39-3p
SNORD61
SNORD68
SNORD72
SNORD95
SNORD96A
RNU6-6P
Positive PCR control

## Sheet: Microfluidics miRNA Array
Mouse miRNA Microfluidics Array
miRNA ID
mmu-let-7a-5p
mmu-let-7b-5p
mmu-let-7c-5p
mmu-let-7d-5p
mmu-let-7e-5p
mmu-let-7f-5p
mmu-miR-100-5p
mmu-miR-103-3p
mmu-miR-107-3p
mmu-miR-10b-5p
mmu-miR-122-5p
mmu-miR-124-3p
mmu-miR-125a-5p
mmu-miR-125b-5p
mmu-miR-126a-3p
mmu-miR-130a-3p
mmu-miR-133a-3p
mmu-miR-133b-3p
mmu-miR-140-5p
mmu-miR-142-3p
mmu-miR-143-3p
mmu-miR-144-3p
mmu-miR-193a-3p
mmu-miR-145a-5p
mmu-miR-146a-5p
mmu-miR-149-5p
mmu-miR-150-5p
mmu-miR-15b-5p
mmu-miR-16-5p
mmu-miR-17-5p
mmu-miR-181a-5p
mmu-miR-181b-5p
mmu-miR-296-5p
mmu-miR-183-5p
mmu-miR-185-5p
mmu-miR-195a-5p
mmu-miR-199a-5p
mmu-miR-206-3p
mmu-miR-208a-3p
mmu-miR-375-3p
mmu-miR-21a-5p
mmu-miR-210-3p
mmu-miR-214-3p
mmu-miR-148a-3p
mmu-miR-22-3p
mmu-miR-221-3p
mmu-miR-222-3p
mmu-miR-223-3p
mmu-miR-23a-3p
mmu-miR-23b-3p
mmu-miR-24-3p
mmu-miR-25-3p
mmu-miR-26a-5p
mmu-miR-26b-5p
mmu-miR-192-5p
mmu-miR-27a-3p
mmu-miR-27b-3p
mmu-miR-29a-3p
mmu-miR-29b-3p
mmu-miR-29c-3p
mmu-miR-302a-3p
mmu-miR-302b-3p
mmu-miR-30a-5p
mmu-miR-30c-5p
mmu-miR-30d-5p
mmu-miR-30e-5p
mmu-miR-320-3p
mmu-miR-328-3p
mmu-miR-342-3p
mmu-miR-365-3p
mmu-miR-423-3p
mmu-miR-451a
mmu-miR-3107-5p
mmu-miR-494-3p
mmu-miR-499-5p
mmu-miR-7a-5p
mmu-miR-93-5p
mmu-miR-98-5p
mmu-miR-99a-5p
mmu-miR-205-5p
mmu-miR-134-5p
mmu-miR-191-5p
mmu-miR-1a-3p
mmu-miR-497-5p
mmu-miR-129-5p
mmu-miR-30b-5p
mmu-miR-194-5p
mmu-miR-155-5p
mmu-miR-92a-3p
mmu-miR-423-5p
mmu-miR-425-5p
UniSp3 Control
Cel-miR-39-3p Control

## Sheet: Rat qPCR mRNA Array
Rat miRNA Array
miRNA ID
rno-let-7a-5p
rno-miR-1-3p
rno-miR-100-5p
rno-miR-31a-5p
rno-miR-106b-5p
rno-miR-10b-5p
rno-miR-122-5p
rno-miR-124-3p
rno-miR-125b-5p
rno-miR-126a-3p
rno-miR-133a-3p
rno-miR-133b-3p
rno-miR-134-5p
rno-miR-141-3p
rno-miR-143-3p
rno-miR-146a-5p
rno-miR-150-5p
rno-miR-181a-5p
rno-miR-17-5p
rno-miR-18a-5p
rno-miR-192-5p
rno-miR-195-5p
rno-miR-196a-5p
rno-miR-19a-3p
rno-miR-19b-3p
rno-miR-200a-3p
rno-miR-200b-3p
rno-miR-200c-3p
rno-miR-203a-3p
rno-miR-205
rno-miR-208a-3p
rno-miR-20a-5p
rno-miR-21-5p
rno-miR-210-3p
rno-miR-214-3p
rno-miR-215
rno-miR-221-3p
rno-miR-222-3p
rno-miR-223-3p
rno-miR-224-5p
rno-miR-23a-3p
rno-miR-25-3p
rno-miR-27a-3p
rno-miR-296-5p
rno-miR-29a-3p
rno-miR-30d-5p
rno-miR-34a-5p
rno-miR-375-3p
rno-miR-423-5p
rno-miR-499-5p
rno-miR-34c-5p
rno-miR-199a-3p
rno-miR-199a-5p
rno-miR-9a-5p
rno-miR-92a-3p
rno-miR-93-5p
rno-let-7c-5p
rno-miR-107-3p
rno-miR-10a-5p
rno-miR-128-3p
rno-miR-130b-3p
rno-miR-145-5p
rno-miR-34b-5p
rno-miR-181b-5p
rno-miR-184
rno-miR-193a-5p
rno-miR-204-5p
rno-miR-206-3p
rno-miR-211-5p
rno-miR-26b-5p
rno-miR-30e-5p
rno-miR-29b-3p
rno-miR-183-5p
rno-let-7b-5p
rno-miR-376c-3p
rno-miR-7a-5p
rno-miR-96-5p
rno-miR-103-3p
rno-miR-15b-5p
rno-miR-16-5p
rno-miR-191a-5p
rno-miR-22-3p
rno-miR-24-3p
rno-miR-26a-5p
cel-miR-39-3p
cel-miR-39-3p
SNORD61
SNORD68
SNORD72
SNORD95
SNORD96A
RNU6-6P
Positive PCR control
